# Supplementary material for: 3D printed anisotropic tissue simulants with embedded fluid capsules for medical simulation and training
Source: Sci Adv. 2025 Aug 29;11(35):eadw6446. doi: 10.1126/sciadv.adw6446 (PMC12396343; doi:10.1126/sciadv.adw6446)
Supplement: Supplementary file 2 — Movies S1 to S6 [file sciadv.adw6446_movies_s1_to_s6.zip]

Archive with 6 entries (6 files):
- adw6446_movie_s1.mp4
- adw6446_movie_s2.mp4
- adw6446_movie_s3.mp4
- adw6446_movie_s4.mp4
- adw6446_movie_s5.mp4
- adw6446_movie_s6.mp4
